# Supplementary material for: Transmission Characteristics Analysis and Compensation Control of Double Tendon-sheath Driven Manipulator
Source: Sensors (Basel). 2020 Feb 27;20(5):1301. doi: 10.3390/s20051301 (PMC7085673; doi:10.3390/s20051301)
Supplement: Supplementary file 1 [file sensors-20-01301-s001.zip]

Archive with 2 entries (2 files):
- Tendon-sheath driven dexterous hand.wmv
- Tendon-sheath-driven humanoid robotic arm.wmv
